# Supplementary material for: Analysis of the Changes in Physicochemical Properties and Microbial Communities During Fermentation of Sweet Fermented Rice
Source: Foods. 2025 Mar 24;14(7):1121. doi: 10.3390/foods14071121 (PMC11988636; doi:10.3390/foods14071121)
Supplement: Supplementary file 1 [file foods-14-01121-s001.zip]

Archive with 1 entries (1 files):
- Krona plot of species abundance information analysis results in different stages (A0, A24, A36, A43) of each sample.html
